# Supplementary material for: GmGSTU23 Encoding a Tau Class Glutathione S-Transferase Protein Enhances the Salt Tolerance of Soybean (Glycine max L.)
Source: Int J Mol Sci. 2023 Mar 14;24(6):5547. doi: 10.3390/ijms24065547 (PMC10058988; doi:10.3390/ijms24065547)
Supplement: Supplementary file 1 [file ijms-24-05547-s001.zip]

Archive with 1 entries (1 files):
- ijms-2245777-SI.pdf
